# Supplementary material for: HBeAg Levels Vary across the Different Stages of HBV Infection According to the Extent of Immunological Pressure and Are Associated with Therapeutic Outcome in the Setting of Immunosuppression-Driven HBV Reactivation
Source: Biomedicines. 2021 Sep 29;9(10):1352. doi: 10.3390/biomedicines9101352 (PMC8533134; doi:10.3390/biomedicines9101352)
Supplement: Supplementary file 1 [file biomedicines-09-01352-s001.zip]

Archive with 1 entries (1 files):
- biomedicines-1350277-supplementary.pdf
